# Supplementary material for: Analysis of fungal diversity in the gut feces of wild takin (Budorcas taxicolor)
Source: Front Microbiol. 2024 Apr 18;15:1364486. doi: 10.3389/fmicb.2024.1364486 (PMC11063333; doi:10.3389/fmicb.2024.1364486)
Supplement: Supplementary file 9 [file Table_1.XLSX]

## Sheet: Sheet1
Table S1. Alpha diversity between GI, GII, GIII, GIV, and GV
	observed_otus	shannon	simpson	chao1	goods_coverage	pieloue
GI	166.71	3.7	0.76	167.1	1	0.5
GII	188.82	4.88	0.91	189.06	1	0.65
GIII	156	4.01	0.8	156.48	1	0.55
GIV	147.53	3.81	0.82	148.25	1	0.53
GV	158.93	3.33	0.73	159.45	1	0.46
