# Supplementary material for: Analysis of fungal diversity in the gut feces of wild takin (Budorcas taxicolor)
Source: Front Microbiol. 2024 Apr 18;15:1364486. doi: 10.3389/fmicb.2024.1364486 (PMC11063333; doi:10.3389/fmicb.2024.1364486)
Supplement: Supplementary file 10 [file Table_2.XLSX]

## Sheet: Sheet1
Table S2. The relative prevalence of B. taxicolor gut fungal community structure at the genus classification level.
X1	Thelebolus	Ascomycota_unclassified	Fungi_unclassified	Antarctomyces	Mycosphaerella	Zopfiella	Podospora	Pseudeurotiaceae_unclassified	Preussia	Alternaria	Davidiella	Pleosporales_unclassified	Trichosporon	Hyponectriaceae_unclassified	Sordariales_unclassified	Ceratobasidium	Cryptococcus	Didymella	Gibberella	Helotiales_unclassified	Leotiomycetes_unclassified	Sordariomycetes_unclassified	Didymellaceae_unclassified	Aleuria	Phialophora	Others
GI	34.8415	7.95209	19.639	1.9432	2.12949	4.5574	0.99706	0.15064	1.39826	7.10609	0.82712	0.81871	0.96922	0.00847	0.03059	0.07811	0.14209	0.88766	0.29757	0.24846	0.11613	1.23491	0.03467	0.0112	1.25378	11.6949
GII	10.8897	17.2935	3.45783	1.82793	6.48481	0.33333	5.91192	0.44262	0.94391	0.11371	3.12199	3.38447	0.11013	4.94533	0.09972	4.59016	4.01224	2.99965	2.97748	0.88986	1.99757	0.93374	1.50206	0.20028	0.05332	19.463
GIII	33.8162	12.2454	19.6536	1.32859	4.7969	4.23392	1.79991	0.16971	1.68188	0.08064	1.52668	0.81717	2.66418	0.12217	1.13683	0.01786	0.16613	0.43909	0.02542	1.21747	0.2394	0.26926	0.07216	0.0064	0.13071	10.6075
GIV	28.234	26.5936	6.00754	9.03635	1.61375	1.63659	3.4208	7.74168	3.02802	0.40057	0.33124	0.46259	0.92819	0.00589	0.40889	0.00219	0.08021	0.07975	0.29555	0.50194	0.1411	0.01399	0.02835	0.83167	0.15256	7.78004
GV	46.869	12.6453	3.11008	8.15864	1.47626	6.04825	3.03086	2.31969	3.06396	0.01098	0.09736	0.26003	0.41221	0.00283	3.46857	0.00362	0.1267	0.13336	0.02876	0.10486	0.10704	0.02261	0.00868	0.75936	0.03652	7.30129
