# Supplementary material for: Analysis of fungal diversity in the gut feces of wild takin (Budorcas taxicolor)
Source: Front Microbiol. 2024 Apr 18;15:1364486. doi: 10.3389/fmicb.2024.1364486 (PMC11063333; doi:10.3389/fmicb.2024.1364486)
Supplement: Supplementary file 11 [file Table_3.XLSX]

## Sheet: Sheet1
Table S4. NCBI accession numbers of isolated and identified fungal strains.
Name of fungus	NCBI accession numbers
Fragosphaeria purpurea	OR244399
Cladosporium cladosporioides	OR244405
Purpureocillium lilacinum	OR244410
Penicillium aeneum	OR244408
Penicillium citreonigrum	OR244412
Aspergillus	OR251343
Trichosporon asahii	OR251345
Candida albicans	OR251349
Trichosporon lactis	OR251355
Beaureria bassiana	OR251366
